# Supplementary material for: Language Experience Shapes Neural Grouping of Speech by Accent: EEG Evidence from Native, Second-Language, and Heritage Listeners
Source: Brain Sci. 2026 Jan 31;16(2):174. doi: 10.3390/brainsci16020174 (PMC12938406; doi:10.3390/brainsci16020174)
Supplement: Supplementary file 1 [file brainsci-16-00174-s001.zip]

Archive with 1 entries (1 files):
- brainsci-4091534-supplementary.pdf
